# Supplementary material for: Nascent RHOH acts as a molecular brake on actomyosin-mediated effector functions of inflammatory neutrophils
Source: PLoS Biol. 2022 Sep 15;20(9):e3001794. doi: 10.1371/journal.pbio.3001794 (PMC9514642; doi:10.1371/journal.pbio.3001794)
Supplement: S1 Data — (XLSX) [file pbio.3001794.s010.xlsx]

## Sheet: Fig. 1
Fig. 1C
		HD				CF
Medium	3.93	4.17	2.93	3.11	2.63	7.47	5.23	2.89
GM-CSF + C5a	15.5	19.34	16.46	8.28	27.1	22.11	20.23	14.89
PMA	307	281	167.3	179.2	376.8	175	167.6	171
Fig. 1D
		HD			CF
Medium	66.4	65.6	119.9	51.9	60	96.1
GM-CSF + C5a	7653	9562.7	7753.8	662	636.1	1324.6		CD63
PMA	3623	7068	7342.2	226	791.3	680.9
		HD			CF
Medium	15.5	56.9	19.9	73	87.4	77.7
GM-CSF + C5a	643	572	794	206	425	297.6		CD66b
PMA	693	417	561	388	299	216
Fig. 1E
		HD			CF
Medium	166.22	135.55	130.76	152.22	197.55	67.48
GM-CSF + C5a	982.22	1453.55	1308.29	526.22	455.55	775.38
GM-CSF + LPS	846.22	1477.55	1202.39	444.22	613.55	621.35
PMA	994.22	1321.55	1200.99	392.22	585.55	607.18
Fig. 1G
		HD				CF
Medium	290.53	151.27	231.92	106.7	285.66	69.56	133.6	134.5
GM-CSF + C5a	944.9	796.65	955.6	725	572.6	424.21	521.35	470.8
GM-CSF + LPS	786	693.14	525.6	582.5	392	324.3	416.57	231.6
PMA	800.2	678	908.6	545.2	428.5	405	466.6	389.1

## Sheet: Fig. 2
Fig. 2B
			WT			Rhoh-/-
Medium	135	24.6	27.2	147	113.3	28.8	35	153
GM-CSF 20 min	2075	3232	4977	3026	4683.67	5742	6740	3335
GM-CSF 180 min	1006	1118	2155	660	4819.67	2202	4795	2533
Fig. 2D
			WT			Rhoh-/-
Medium	107.437	75.02	75.21	101.3	137.867	22.17	90.39	81.23
GM-CSF 20 min	570.845	617.03	728.78	697.97	681.325	525.85	459.35	783.84
GM-CSF 180 min	227.1	382	438.28	440.37	558.68	552.45	751.82	611.35
Fig. 2F
			WT				Rhoh-/-+ EV			Rhoh-/-+ HA-RhoH
Medium	41	35.8	18.9	13.7	23.7	37	52.4	25.7	38	47.3	29.9	20.6
GM-CSF + C5a	514	657.5	271	320	655.8	542.5	738	872	190.3	194	141	160
PMA	386.5	320	340	363	366	412	621	586	59.3	192	131	149
Fig. 2H
			WT				Rhoh-/-+ EV			Rhoh-/-+ HA-RhoH
Medium	345.94	317.38	386.9	463.61	384.34	514.99	489.5	439.39	345.26	275.79	266.08	468.83
GM-CSF + C5a	818	749.25	764.5	938.42	1050.6	1066.54	964.9	1385.52	517.44	391.79	370.71	649.74
GM-CSF + LPS	781.48	671.34	831.7	806.17	1096.9	724.93	812.6	842.08	599.3	523.58	320	289.26
PMA	645.7	768.57	746.3	703.01	668.33	782.1	839.2	967.62	277.93	429.13	285.3	423.52

## Sheet: Fig. 3
Fig. 3B								Fig. 3C
		Medium	GM-CSF + C5a	GM-CSF + LPS	PMA			IP	IgG		NMHC IIA
	Normalization	1	2.5	2.8	3.4				GM-CSF	GM-CSF + C5a	GM-CSF	GM-CSF + C5a
		1	3.1	2.8	2.8			Normalization	1	2.8	31	28.8
		1	2.1	1.8	2				1	1.4	65.7	68.3
									1	1.2	78.1	58.1
Fig. 3D
				ML-7 + GM-CSF + C5a
Medium	GM-CSF + C5a	0.3	1	3	10	20	30	mM
0.349	15.57	14.321	15.052	12.463	12.997	6.485	3.552
0.249	13.717	15.043	14.506	13.638	13.073	6.812	3.699
0.0822	21.145	19.296	18.805	17.463	14.022	12.812	3.622
*1000
				nBleb + GM-CSF + C5a
Medium	GM-CSF + C5a	1	5	15	25	50	mM
0.0691	12.734	19.022	12.65	10.927	11.129	5.212
0.0108	9.091	7.163	6.236	7.667	5.898	4.238
0.376	12.391	10.783	7.633	9.7585	6.145	5.098
0.2595	9.77	10.4265	7.086	8.25	6.208	4.756
*1000
Fig. 3E
				ML-7 + GM-CSF + C5a
Medium	GM-CSF + C5a	0.3	1	3	10	20	30	mM
82.56	852.2	713.69	785.83	780.62	721.95	614.63	428.37
52.82	913.53	869.73	732.37	756.62	719.71	570.33	490.84
59.015	778.475	760.825	463.625	383.93	372.69	343.355	251.45
				nBleb + GM-CSF + C5a
Medium	GM-CSF + C5a	1	5	15	25	50	mM
95.35	750.425	678.925	803.925	680.525	607.575	395.225
100.35	752	653.6	673.75	549.45	588.65	386.785
167.6	1263.3	1262.4	1187.1	1158.1	564.1	597.4
124.1	1091.9	1260.6	1226.4	1168.2	734	510.1
Fig. 3H
	shRNA Ctrl				shRNA Myh9 (1)
Medium	31.7	21.5	88.1	95.5	19.1	16	104	80.8
GM-CSF + C5a	724	443	859	857	144	164	634	568
Fig. 3I
	shRNA Ctrl				shRNA Myh9 (1)
Medium	355.22	300.81	264.88	171.32	369.72	392.78	216.66	256.74
GM-CSF + C5a	903.22	716.46	815.72	859.56	595.72	470.08	455.05	378.94

## Sheet: Fig. 4
Fig. 4C
1	2	3	4	5	6	7	8	9	10
128.7	162.44	160.97	141.47	174.69	334.98	591.03	1210.9	1195.2	1210.3
49.84	81.91	73.82	99.13	119.74	281.42	531.07	1125.2	1135.2	1173.5
96.25	83.12	88.54	87.05	80.89	111.49	249.38	939	904.3	840.6
121.56	129.31	127.27	130.09	306.95	156.4	201.59	949.5	921	951.5
Fig. 4D
1	2	3	4	5	6	7	8	9	10
3.31	3.05	2.7	1.98	3.79	7.6	12.9	33.6	75.5	67.9
0.3	0.1	0.3	0.1	0.3	0.2	1.4	73	54.9	32.5
0.8	0.8	0.7	0.7	0.8	0.6	4.5	99.09	99.02	99.52
%
Fig. 4F
CD63 NMHC IIA			MTO NMHC IIA
Medium	GM-CSF + C5a		Medium	GM-CSF + C5a
0.717	0.7357		0.04067	0.08154
0.7174	0.6477		0.0495	0.0676
0.8015	0.6499		0.0094	0.0955
0.7175	0.6206		0.036	0.1583
0.6417	0.6197		0.1019	0.0243
0.6528	0.7076		0.0335	0.0111
			0.0149	0.0634
Fig. 4G
	shRNA Ctrl	shRNA Myh9 (1)
P/S ratio	0.348361	0.25076
	0.378378	0.221719
	0.516949	0.306435

## Sheet: Fig.5
Fig. 5A					Fig. 5C
	EV	HA-RhoH				WT	Y33F	K34A	Y33F&K34A
	0.323881	0.128364				1	0.1	0.4	0.1
	0.178912	0.0909722				1	0.2	0.5	0.17
	0.303252	0.14702				1	0.2	0.5	0.1
Fig. 5D
	WT	K34A
	0.197691	0.588665
	0.125166	0.311321
	0.077193	0.213725
	0.197368	0.633394
Fig. 5E
	EV			HA-RhoH			HA-RhoHK34A
Medium	97	19.6	88.2	32	42.4	25.8	25.5	50.8	50.8
GM-CSF + C5a	341	381	296	446	492	628	563	836	698
Fig. 5G
	EV				HA-RhoH				HA-RhoHK34A
Medium	152.4	84.78	66.17	111.27	191.5	146.27	127.13	122.65	149.7	60.78	44.39	62.4
GM-CSF + C5a	933.1	696.9	776.42	902	643.75	495.14	386.7	357.68	910.6	611.11	789.41	943.7

## Sheet: Fig. 6
Fig. 6A
EV Medium	195.533	194.139	174.464	169.37	79.3571	176.833	168.94	196.505	209.137	182.031	216.518	220.305	178.256	184.309	235.117	172.27	147.544	217.473	82.5106	196.308	180.586	184.026	195.15	227.39	184.81
EV GM-CSF + C5a	669.16	675.55	534	521	758.97	530	509	565	660	693.56	546.5	492.46	693	643.17	534	557.61	504	650	551.75	656.5	765.77	663	504.4	484.909	538.214
HA-RhoHWT Medium	159.94	121.88	183.78	179.3	200.5	198.97	187.82	187.09	168.98	137.12	193.15	199.84	206.52	190.45	192.14	190.34	303.4	293.76	196.75	307.87	268.92	274.67	197.96	326.91	184.56
HA-RhoHWT GM-CSF + C5a	290.11	137.44	188.27	142.26	114.04	174.02	206.55	217.45	307.2	155.74	313.34	231.9	220.92	273.21	127.92	165.15	231.22	218.86	223.62	192.13	207	147.82	179.85	158.89	240.86
HA-RhoHK34A Medium	166.63	261.35	262.34	290.65	215.78	226.14	248.7	236.38	200.76	243.38	204.94	274.17	306.51	296.28	255.82	248.53	248.66	125.69	251.42	267.49	253.17	225.67	171.71	205.13	208.57
HA-RhoHK34A GM-CSF + C5a	623.31	642.445	629.37	473	561.9	626.23	664.85	715.495	462.8	561.9	626.23	590.675	693.12	489.555	651.845	691.63	591.27	499.01	488.92	644.35	725.135	617.29	629.908	449.52	500.984
Fig. 6B	EV		HA-RhoHWT		HA-RhoHK34A						EV		HA-RhoHWT		HA-RhoHK34A
	Medium	GM-CSF + C5a	Medium	GM-CSF + C5a	Medium	GM-CSF + C5a					Medium	GM-CSF + C5a	Medium	GM-CSF + C5a	Medium	GM-CSF + C5a
p-NMHC IIA/NMHC IIA	1	1	1.1	0.9	1	1				p-RLC/RLC	1	2.3	1.3	2	1.1	2.2
	1	1.4	1.2	1.5	1.5	2					1	1.7	0.7	1.6	1.1	1.5
	1	1	1.2	1.4	1.1	1.2					1	1.5	0.7	1.8	0.8	1.4
Fig. 6C	WT		Rhoh-/-				WT		Rhoh-/-
	Medium	GM-CSF + C5a	Medium	GM-CSF + C5a			Medium	GM-CSF + C5a	Medium	GM-CSF + C5a
GTP-Rac1/Rac1	1	1.6	0.9	1.5		GTP-Rac2/Rac2	1	1.9	0.7	1.6
	1	2	1.5	2.9			1	1.46	0.7	2.15
	1	2.2	1.7	2.3			1	1.6	1.07	1.69
Fig. 6D	EV		HA-RhoHWT		HA-RhoHK34A						EV		HA-RhoHWT		HA-RhoHK34A
	Medium	GM-CSF + C5a	Medium	GM-CSF + C5a	Medium	GM-CSF + C5a					Medium	GM-CSF + C5a	Medium	GM-CSF + C5a	Medium	GM-CSF + C5a
GTP-Rac1/Rac1	1	3.6	0.8	0.7	0.4	4				GTP-Rac2/Rac2	1	1.5	1.4	1.8	1.1	1.5
	1	3.4	0.9	0.9	0.7	3.6					1	3.1	0.7	3	0.8	2.9
	1	6	1.5	1.6	1.6	4.3					1	1.6	1	1.8	0.8	1.7

## Sheet: Fig. 7
Fig. 7B			Fig. 7C			Fig. 7D			Fig. 7E			Fig. 7F			Fig. 7G			Fig. 7I
WT	Rhoh-/-		WT	Rhoh-/-		WT	Rhoh-/-		WT	Rhoh-/-		WT	Rhoh-/-		WT	Rhoh-/-		WT	Rhoh-/-
7980	5440		80	133		143.44	216.83		5.2	6.6		86.8	79.1		2.99	3.5		27.3	21.7
3440	4640		67	210		118.72	137.47		3.4	6.4		85	71.6		2.33	3.15		25	46.7
9040	5120		79.73	160		133.65	223.95		4.2	5.6		66.4	83.2		2.42	2.42565		23.1	30
5620	0		63	155		152.27	153.36		4.6	3.6		82.4	82.2		2.54	2.32725		20	25
3220	0		139	120		163.6	137.54		5.6	5.2		84.1	83.3		3.65	2.29		25	22.2
3560	2900		123	129		132.12	151.82		3.8	7		66.9	76		3.23	5.32		33.3	27.8
6860	4220		117	113		88.98	127.09		4.2	3.4		66.9	77		4.28	4.93		23.1	30.8
7120	5160		143	131		168.58	144.81		5.2	6.4		72.4	78.53		4.21	5.5		28.6	37.5
5560	3720		97	200		106.99	173.31		6.8	6		71.29	72.49		5.05	4.26		33.3	36.4
6460	0		86	127		116.92	201.83		6	6.6		69.96	68.13		2.41	3.54		18.2	33.3
																		28.6	38.5
																		16.7	41.7
																		40	60
																		28.6	61.5
																		25	25
																		26.7	50
																		33.3	40
																		17.6	27.3
																		20	33.3
																		23.5	25

## Sheet: Fig. S1
fig. S1A				fig. S1A
	Untreated	GM-CSF			Time (h)	Untreated	GM-CSF
fold change	4	54			3	4	54
	2.9	40.7			6	2.9	40.7
	1.3	42.4			12	1.3	42.4
	1.5	31.6			18	1.5	31.6
	-1.2	18.5			24	-1.2	18.5

## Sheet: Fig. S2
fig. S2B
		Medium				HD serum				CF serum
Medium	318	653	8.91	104	541	896	130	284	52	1216	65.8	128
GM-CSF + C5a	10604	10032	12664	10143	9347	10477	14568	14085	6630	6795	3225	4121
PMA	6960	6812	9212	12540	12432	11670	10635	10160	7469	6370	5328	8840
fig. S2C
		Medium			HD serum			CF serum
Medium	50.06	110.07	96	6.55	99.24	69.24	18.57	97.85	98
GM-CSF + C5a	891.74	1200.74	775.55	966.03	1294.94	814.38	491.29	661.56	515.14
PMA	1081.83	1373.54	1084.42	1036.43	1353.34	1013.22	582.52	823.54	605.24

## Sheet: Fig. S3
fig. S3B
			WT					Rhoh-/-
0.878952	1.37922	1.57337	1.24303	0.814426	2.24056	0.000195	0.00025	0.000722	0.000447	0.000248	0.000212
fig. S3D
		WT			Rhoh-/-
Medium	44.15	97.52	114.84	52.24	324.31	159.23
GM-CSF 20 min + LPS	505.22	704.92	574.69	637.25	568.18	769.23
GM-CSF 180 min + LPS	249.06	179.31	382.82	576.55	775.03	687.63
PMA	641.31	554.68	744.65	796.54	565.73	939.66
GM-CSF 180 min + PMA	229.72	216.77	448.83	710.64	576	743.29

[truncated: 4 more sheets: Fig.S5, Fig.S6, Fig. S8, Fig. S9]
